# Supplementary material for: TGF-β Isoforms Affect the Planar and Subepithelial Fibrogenesis of Human Conjunctival Fibroblasts in Different Manners
Source: Biomedicines. 2023 Jul 15;11(7):2005. doi: 10.3390/biomedicines11072005 (PMC10377695; doi:10.3390/biomedicines11072005)
Supplement: Supplementary file 1 [file biomedicines-11-02005-s001.zip]

Archive with 1 entries (1 files):
- biomedicines-2442727-supplementary.pdf
